# Supplementary material for: Transcriptomic and metabolomic analyses provide new insights into the appropriate harvest period in regenerated bulbs of Fritillaria hupehensis
Source: Front Plant Sci. 2023 Feb 15;14:1132936. doi: 10.3389/fpls.2023.1132936 (PMC9975545; doi:10.3389/fpls.2023.1132936)
Supplement: Supplementary file 2 [file DataSheet_2.xlsx]

## Sheet: Table S1
Supplementary Tables
Table S1 Primer pairs used for qRT-PCR analysis
Gene ID		Primer	sequence 5'-3'	product size
Cluster-18811.30043	/	F	TTGTCGAGAGCGCAGCC	102bp
		R	CGAGTGCCGTCAAGGAGG
Cluster-18811.34041	CYP 72A2	F	TGTATAGCCAAGGCAGCACC	184bp
		R	TCTTCGCCTTCCCGTATTGG
Cluster-18811.32441	YY1	F	TATGAAGATTGCGGGAGGCG	142bp
		R	CAGGGGTCTTTGGGGTGTTA
Cluster-18811.39427	HFB2C	F	TCTACCTTCATCGTCTGGCG	163bp
		R	CACGACGGAAGCACTCATTG
Cluster-18811.29888	NAC83	F	TTGATCTCGGGAAGCACGAC	149bp
		R	AGAATCCATGATGCACCGGG
Cluster-18811.30803	ADF	F	TTCTTCATTGCCTGGTCTCCC	128bp
		R	TCTGTAGGATCGGTCGCCTG
Cluster-18811.31356	IF4A1	F	CGACACTCTCTGCGATCTCT	189bp
		R	GAGGAGCCTGAGCGAAACTC
Cluster-18811.31521	CYP19-2	F	AATTTCGTCCGCAAGCACAC	179bp
		R	CCCACCTTCTCAATCGCCTT
Cluster-18811.31650	UDPGP	F	TTGTGGAGGCTGATGCACTT	108bp
		R	AAAATCGTATGGCTGCCCCA
Cluster-18811.31798	RL31	F	GTTTGCACAGAAGGCGATGG	174bp
		R	GCGACCGTCACCAAAGAGTA
Cluster-1061.24040	18s RNA	F	CCACCTTCCATACATACATCCC	141bp
		R	TGTCATCTTCATCCTTTTCCGT

## Sheet: Table S2
Table S2. Summary of the 40 detected alkaloid metabolites with annotation
Index	Q1 (Da)	Q3 (Da)	Molecular Weight (Da)	Formula	Ionization model	Compounds	Class I	Class II	CAS	Level	IM01-1	IM01-2	IM01-3	IM02-1	IM02-2	IM02-3	IM03-1	IM03-2	IM03-3	mix01	mix02	mix03	mix04	cpd_ID	kegg_map
Amxp04671	432.35	414.34	431.34	C27H45NO3	[M+H]+	Peimine	Alkaloids	Steroid alkaloids	23496-41-5	1	5598300	11004000	7837200	27853000	28430000	39213000	32072000	33723000	37806000	25687000	21850000	26238000	25154000	--	--
Lmgp000796	150.06	61.01	149.048	C8H7NO2	[M+H]+	4-Hydroxymandelonitrile	Alkaloids	Phenolamine	13093-65-7	1	1183700	1945900	1991500	4060800	3581900	4245600	27569000	21479000	20963000	17100000	17115000	20064000	17612000	C00650	--
pme2268	138.05	94.07	137.048	C7H7NO2	[M+H]+	Trigonelline	Alkaloids	Pyridine alkaloids	535-83-1	1	14765000	14468000	14752000	25803000	25408000	29245000	21195000	23964000	23625000	19469000	20597000	20610000	17613000	C01004	ko00760
pmp001287	120.08	103.05	119.073	C8H9N	[M+H]+	N-Benzylmethylene isomethylamine	Alkaloids	Alkaloids	-	1	4178200	7028800	5252600	10679000	12102000	7609500	20460000	18015000	18414000	22770000	21649000	21198000	19932000	--	--
pmp001020	414.34	414.3	413.329	C27H43NO2	[M+H]+	Korseveridine	Alkaloids	Steroid alkaloids	20072-14-4	2	1861500	3105900	1853100	5795500	5606800	7396100	6389700	6467300	6377700	8475800	4483300	5200300	4280000	--	--
pmp001028	432.35	414.3	431.34	C27H45NO3	[M+H]+	Korseveramine	Alkaloids	Steroid alkaloids	36506-67-9	1	2820800	4986600	2753700	4846400	5197100	7371300	6320300	8257400	7427300	8048400	7945700	6342000	6115000	--	--
HJKP000649	136.07	91.05	135.068	C8H9NO	[M+H]+	N-benzylformamide	Alkaloids	Alkaloids	6343-54-0	2	96552	863430	224630	845250	937600	926970	3612200	3072200	2643700	4986800	4847500	5320800	4472600	C15561	--
MWSmce602	430.33	412.33	429.64	C27H43NO3	[M+H]+	Peiminine	Alkaloids	Steroid alkaloids	18059-10-4	2	622570	1249600	730560	2181700	1914100	2743400	2924600	3268900	3053100	1667000	2084000	2325200	1838500	C10808	--
Amxp03588	592.39	574.37	591.377	C33H53NO8	[M+H]+	Edpetiline	Alkaloids	Steroid alkaloids	32685-93-1	1	3957400	4672100	4087600	2186100	2280400	2505400	2844800	3148700	2573000	4552000	4877500	4424300	4538800	--	--
pmp000140	446.33	428.3	445.319	C27H43NO4	[M+H]+	Verticinone N-oxide	Alkaloids	Steroid alkaloids	-	2	1027500	1429100	945860	1736700	1995900	2891600	2527700	2846500	2706300	2964400	2466500	1852100	1899800	--	--
Amxp04389	592.41	574.38	591.377	C33H53NO8	[M+H]+	Hupehemonoside	Alkaloids	Steroid alkaloids	67968-40-5	1	2440500	3512200	2087900	1629500	1911900	1828300	2078800	2295900	1957300	4499700	4869600	4629000	4231600	--	--
mws0133	123.06	80.05	122.048	C6H6N2O	[M+H]+	Nicotinamide	Alkaloids	Alkaloids	98-92-0	2	3203000	2539400	2502000	2403200	2031300	1846100	2049500	1614100	1620600	2845400	2565900	2622300	2562300	C00153	ko00760,ko01100,ko01240
MWSmce352	430.33	412.33	429.64	C27H43NO3	[M+H]+	Sipeimine	Alkaloids	Steroid alkaloids	61825-98-7	2	651490	953490	620800	1167700	1139600	1469200	1445100	1665200	1341100	1558500	1430500	1360900	1263400	--	--
pmp001018	414.34	414.3	413.329	C27H43NO2	[M+H]+	Puqiedinone	Alkaloids	Steroid alkaloids	96997-98-7	2	646290	867920	551830	1147400	1160800	1663900	1366800	1506400	1364300	1865400	1535500	1535200	1057600	--	--
pmp001027	432.35	414.3	431.34	C27H45NO3	[M+H]+	Delafrine	Alkaloids	Steroid alkaloids	119766-89-1	1	248640	475810	353800	1289100	1263300	1758800	1290800	1543000	1543700	1015800	958220	1092200	1031400	--	--
pmp001019	414.34	98.1	413.329	C27H43NO2	[M+H]+	Ebeienine	Alkaloids	Steroid alkaloids	123116-14-3	1	1836100	2218100	1913800	1090700	931680	1033700	1238700	1380600	1138600	1926600	2329100	2532100	2508500	--	--
Zmbp002538	205.1	146.06	204.09	C11H12N2O2	[M+H]+	1-Methoxy-indole-3-acetamide	Alkaloids	Plumerane	-	1	54211	857530	670440	113780	140110	175610	1158900	843900	747770	3340400	3062100	2824000	2525100	--	--
pmp001029	446.33	428.3	445.319	C27H43NO4	[M+H]+	Kuroyurinidine	Alkaloids	Steroid alkaloids	123085-17-6	1	1077900	1998000	1571600	813400	1155200	4462100	1090100	3921800	4183400	3263400	3432600	3318900	3065400	--	--
pmp001022	416.35	416.4	415.345	C27H45NO2	[M+H]+	Tortifoline	Alkaloids	Steroid alkaloids	125354-97-4	3	124760	258400	141540	702370	693190	892750	651810	820800	740620	1133300	507440	711380	426280	--	--
MWSmce331	102.05	56.05	101.1	C4H7NO2	[M+H]+	Azetidine-2-carboxylic acid	Alkaloids	Alkaloids	-	2	1036200	760140	537490	524490	478600	557780	532710	592250	594550	579140	666650	688850	576590	C08267	--
MWSslk198	416.35	98.1	415.65	C27H45NO2	[M+H]+	Hupehenine	Alkaloids	Steroid alkaloids	98243-57-3	3	32097	30753	42372	221160	307370	350360	270280	215420	191030	164350	166180	143090	114510	--	--
pmp000142	448.34	430.3	447.335	C27H45NO4	[M+H]+	Verticine N-oxide	Alkaloids	Steroid alkaloids	-	3	117190	100980	95953	64675	114680	68746	204290	98175	62522	130670	141960	145140	93214	--	--
pmb1096	118.07	91	117.058	C8H7N	[M+H]+	Indole	Alkaloids	Plumerane	120-72-9	1	60395	232330	191660	46647	47933	52522	195820	139600	140670	428090	475020	448660	419680	C00463	ko00380,ko00400,ko00402,ko01100,ko01110
pmp000147	478.32	460.3	477.309	C27H43NO6	[M+H]+	Pingbeimine C	Alkaloids	Steroid alkaloids	128585-96-6	3	82390	122080	106860	206070	147590	243200	127220	122730	140070	146900	191680	139530	146080	--	--
MWStz099	428.32	114.09	427.62	C27H41NO3	[M+H]+	Peimisine	Alkaloids	Steroid alkaloids	19773-24-1	3	145700	322740	207480	98566	155100	225840	124980	46840	54370	325540	315320	299010	267530	--	--
pmp000132	416.32	398.3	415.309	C26H41NO3	[M+H]+	Pingbeinone	Alkaloids	Steroid alkaloids	125292-91-3	3	28451	35504	34216	85194	132720	178980	110510	105090	107350	99670	89417	98207	89504	--	--
pmp001030	576.39	576.4	575.382	C33H53NO7	[M+H]+	Yibeinoside A	Alkaloids	Steroid alkaloids	98985-24-1	2	93760	133610	116550	85531	84343	78239	107120	99755	92645	306840	206090	150920	171940	--	--
pmp000145	464.34	446.3	463.33	C27H45NO5	[M+H]+	Pingbeimine A	Alkaloids	Steroid alkaloids	82841-67-6	2	9332.9	8022.4	18026	22739	35818	54218	60233	54649	58697	28714	30630	37562	27422	--	--
pmp000136	432.35	414.3	431.34	C27H45NO3	[M+H]+	Korseveriline	Alkaloids	Steroid alkaloids	21851-05-8	3	26065	40545	16072	34391	44029	34043	59784	45478	27648	78408	46249	39704	29392	--	--
Hmyp002656	222.08	130.06	221.068	C11H11NO4	[M+H]+	Methyl dioxindole-3-acetate	Alkaloids	Plumerane	57061-18-4	1	52485	100330	139440	46613	43752	47549	58792	37857	41887	119160	130700	113640	124480	--	--
pmp000139	444.35	426.3	443.34	C28H45NO3	[M+H]+	Puqienine B	Alkaloids	Steroid alkaloids	-	2	11354	13930	12430	44557	40351	52768	43252	47229	44960	48396	56285	44338	30187	--	--
mws1383	243.09	145	242.08	C12H10N4O2	[M+H]+	Lumichrome	Alkaloids	Alkaloids	1086-80-2	1	35824	49924	42035	31242	33583	42251	38480	30352	29758	89253	84323	89913	80340	C01727	ko00740
Lmlp003161	265.15	177.06	264.147	C14H20N2O3	[M+H]+	N-Feruloylputrescine	Alkaloids	Phenolamine	501-13-3	2	1695800	4769400	3618700	118480	32829	37280	23862	3900.8	5664.5	1650300	1172300	1409900	1277300	C10497	ko00330,ko01100
pmb2211	343.3	240.7	342.288	C19H38N2O3	[M+H]+	Cocamidopropyl betaine	Alkaloids	Alkaloids	-	1	20569	13651	12908	11683	17529	24601	22196	36138	14248	28358	27707	29379	20514	--	--
pme2244	190.09	118.07	189.07	C11H11NO2	[M+H]+	3-Indolepropionic acid	Alkaloids	Plumerane	830-96-6	2	9	13297	11946	9	1805	4656.1	18261	13356	12458	46263	51079	44788	49552	--	--
pmp000134	424.28	406.3	423.277	C27H37NO3	[M+H]+	Ussuriedine	Alkaloids	Steroid alkaloids	125201-07-2	3	1783.4	3778.8	2145	7286.1	11680	14919	17781	13936	14966	6948.6	11218	6686.4	9114.2	--	--
pmp000138	442.33	424.3	441.324	C28H43NO3	[M+H]+	Puqienine E	Alkaloids	Steroid alkaloids	-	1	10171	2856.7	2803	22762	22216	17265	16602	33445	28082	20384	14040	18533	10949	--	--
MWSmce620	426.3	313.22	425.6	C27H39NO3	[M+H]+	Jervine	Alkaloids	Steroid alkaloids	469-59-0	3	2284.4	4838.1	1851.6	15876	14843	18216	15648	8578.9	12019	11024	8050.4	7065.7	6020.5	C10811	--
pmb0490	235.14	147.04	234.137	C13H18N2O2	[M+H]+	p-Coumaroylputrescine	Alkaloids	Phenolamine	34136-53-3	2	4577600	16844000	14896000	636020	39871	104660	14652	16312	8931.5	11013000	10366000	12230000	10375000	C18326	ko00330,ko01100
pmp001016	398.34	398.3	397.334	C27H43NO	[M+H]+	Shinonomenine	Alkaloids	Steroid alkaloids	70598-84-4	2	22531	35914	11009	9	9	9	9	9	9	60572	34778	33500	25855	--	--

## Sheet: Table S3
Table S3. Differentially accumulated alkaloid metabolites in regenerated bulbs of regenerated bulbs of F. hupehensis
Index	Formula	Compounds	Class I	Class II	CAS	Level	IM01-1	IM01-2	IM01-3	IM02-1	IM02-2	IM02-3	IM03-1	IM03-2	IM03-3	cpd_ID	kegg_map
pmb1096	C8H7N	Indole	Alkaloids	Plumerane	120-72-9	1	60395	232330	191660	46647	47933	52522	195820	139600	140670	C00463	ko00380,ko00400,ko00402,ko01100,ko01110
pmp001287	C8H9N	N-Benzylmethylene isomethylamine	Alkaloids	Alkaloids	-	1	4178200	7028800	5252600	10679000	12102000	7609500	20460000	18015000	18414000	--	--
HJKP000649	C8H9NO	N-benzylformamide	Alkaloids	Alkaloids	6343-54-0	2	96552	863430	224630	845250	937600	926970	3612200	3072200	2643700	C15561	--
Lmgp000796	C8H7NO2	4-Hydroxymandelonitrile	Alkaloids	Phenolamine	13093-65-7	1	1183700	1945900	1991500	4060800	3581900	4245600	27569000	21479000	20963000	C00650	--
pme2244	C11H11NO2	3-Indolepropionic acid	Alkaloids	Plumerane	830-96-6	2	9	13297	11946	9	1805	4656.1	18261	13356	12458	--	--
Zmbp002538	C11H12N2O2	1-Methoxy-indole-3-acetamide	Alkaloids	Plumerane	-	1	54211	857530	670440	113780	140110	175610	1158900	843900	747770	--	--
pmb0490	C13H18N2O2	p-Coumaroylputrescine	Alkaloids	Phenolamine	34136-53-3	2	4577600	16844000	14896000	636020	39871	104660	14652	16312	8931.5	C18326	ko00330,ko01100
Lmlp003161	C14H20N2O3	N-Feruloylputrescine	Alkaloids	Phenolamine	501-13-3	2	1695800	4769400	3618700	118480	32829	37280	23862	3900.8	5664.5	C10497	ko00330,ko01100
Amxp04671	C27H45NO3	Peimine	Alkaloids	Steroid alkaloids	23496-41-5	1	5598300	11004000	7837200	27853000	28430000	39213000	32072000	33723000	37806000	--	--
pmp001028	C27H45NO3	Korseveramine	Alkaloids	Steroid alkaloids	36506-67-9	1	2820800	4986600	2753700	4846400	5197100	7371300	6320300	8257400	7427300	--	--
pmp001020	C27H43NO2	Korseveridine	Alkaloids	Steroid alkaloids	20072-14-4	2	1861500	3105900	1853100	5795500	5606800	7396100	6389700	6467300	6377700	--	--
pmp000140	C27H43NO4	Verticinone N-oxide	Alkaloids	Steroid alkaloids	-	2	1027500	1429100	945860	1736700	1995900	2891600	2527700	2846500	2706300	--	--
pmp001018	C27H43NO2	Puqiedinone	Alkaloids	Steroid alkaloids	96997-98-7	2	646290	867920	551830	1147400	1160800	1663900	1366800	1506400	1364300	--	--
MWSmce602	C27H43NO3	Peiminine	Alkaloids	Steroid alkaloids	18059-10-4	2	622570	1249600	730560	2181700	1914100	2743400	2924600	3268900	3053100	C10808	--
pmp001027	C27H45NO3	Delafrine	Alkaloids	Steroid alkaloids	119766-89-1	1	248640	475810	353800	1289100	1263300	1758800	1290800	1543000	1543700	--	--
MWStz099	C27H41NO3	Peimisine	Alkaloids	Steroid alkaloids	19773-24-1	3	145700	322740	207480	98566	155100	225840	124980	46840	54370	--	--
pmp001022	C27H45NO2	Tortifoline	Alkaloids	Steroid alkaloids	125354-97-4	3	124760	258400	141540	702370	693190	892750	651810	820800	740620	--	--
MWSslk198	C27H45NO2	Hupehenine	Alkaloids	Steroid alkaloids	98243-57-3	3	32097	30753	42372	221160	307370	350360	270280	215420	191030	--	--
pmp000132	C26H41NO3	Pingbeinone	Alkaloids	Steroid alkaloids	125292-91-3	3	28451	35504	34216	85194	132720	178980	110510	105090	107350	--	--
pmp001016	C27H43NO	Shinonomenine	Alkaloids	Steroid alkaloids	70598-84-4	2	22531	35914	11009	9	9	9	9	9	9	--	--
pmp000139	C28H45NO3	Puqienine B	Alkaloids	Steroid alkaloids	-	2	11354	13930	12430	44557	40351	52768	43252	47229	44960	--	--
pmp000138	C28H43NO3	Puqienine E	Alkaloids	Steroid alkaloids	-	1	10171	2856.7	2803	22762	22216	17265	16602	33445	28082	--	--
pmp000145	C27H45NO5	Pingbeimine A	Alkaloids	Steroid alkaloids	82841-67-6	2	9332.9	8022.4	18026	22739	35818	54218	60233	54649	58697	--	--
MWSmce620	C27H39NO3	Jervine	Alkaloids	Steroid alkaloids	469-59-0	3	2284.4	4838.1	1851.6	15876	14843	18216	15648	8578.9	12019	C10811	--
pmp000134	C27H37NO3	Ussuriedine	Alkaloids	Steroid alkaloids	125201-07-2	3	1783.4	3778.8	2145	7286.1	11680	14919	17781	13936	14966	--	--

## Sheet: Table S4
Table S4. Differentially accumulated alkaloid metabolites in regenerated bulbs of regenerated bulbs of F. hupehensis in the comparison of IM01_vs_IM02
Index	Formula	Compounds	Class I	Class II	CAS	Level	IM01-1	IM01-2	IM01-3	IM02-1	IM02-2	IM02-3	VIP	p_value	FDR	Fold_Change	Log2FC	Type
MWSslk198	C27H45NO2	Hupehenine	Alkaloids	Steroid alkaloids	98243-57-3	3	32097	30753	42372	221160	307370	350360	1.20474	0.0202106	0.0621865	8.35272	3.06225	up
MWSmce620	C27H39NO3	Jervine	Alkaloids	Steroid alkaloids	469-59-0	3	2284.4	4838.1	1851.6	15876	14843	18216	1.16082	0.000632417	0.0252967	5.45291	2.44703	up
pmp000134	C27H37NO3	Ussuriedine	Alkaloids	Steroid alkaloids	125201-07-2	3	1783.4	3778.8	2145	7286.1	11680	14919	1.12773	0.0499317	0.120676	4.39655	2.13637	up
pmp001022	C27H45NO2	Tortifoline	Alkaloids	Steroid alkaloids	125354-97-4	3	124760	258400	141540	702370	693190	892750	1.16335	0.00295199	0.0406626	4.36118	2.12472	up
pmp000132	C26H41NO3	Pingbeinone	Alkaloids	Steroid alkaloids	125292-91-3	3	28451	35504	34216	85194	132720	178980	1.16041	0.0657315	0.132902	4.04288	2.01538	up
pmp001027	C27H45NO3	Delafrine	Alkaloids	Steroid alkaloids	119766-89-1	1	248640	475810	353800	1289100	1263300	1758800	1.16342	0.0121072	0.0433228	3.99833	1.9994	up
pmp000138	C28H43NO3	Puqienine E	Alkaloids	Steroid alkaloids	-	1	10171	2856.7	2803	22762	22216	17265	1.08527	0.00883569	0.0424467	3.93179	1.97519	up
Amxp04671	C27H45NO3	Peimine	Alkaloids	Steroid alkaloids	23496-41-5	1	5598300	11004000	7837200	27853000	28430000	39213000	1.15807	0.0129968	0.0433228	3.90744	1.96623	up
pmp000139	C28H45NO3	Puqienine B	Alkaloids	Steroid alkaloids	-	2	11354	13930	12430	44557	40351	52768	1.20837	0.00947233	0.0424467	3.65053	1.86811	up
pmp000145	C27H45NO5	Pingbeimine A	Alkaloids	Steroid alkaloids	82841-67-6	2	9332.9	8022.4	18026	22739	35818	54218	1.04023	0.0931282	0.149005	3.18742	1.67239	up
pmp001020	C27H43NO2	Korseveridine	Alkaloids	Steroid alkaloids	20072-14-4	2	1861500	3105900	1853100	5795500	5606800	7396100	1.14728	0.00616076	0.0424467	2.75616	1.46266	up
MWSmce602	C27H43NO3	Peiminine	Alkaloids	Steroid alkaloids	18059-10-4	2	622570	1249600	730560	2181700	1914100	2743400	1.10366	0.0118996	0.0433228	2.6277	1.3938	up
Lmgp000796	C8H7NO2	4-Hydroxymandelonitrile	Alkaloids	Phenolamine	13093-65-7	1	1183700	1945900	1991500	4060800	3581900	4245600	1.11616	0.0030497	0.0406626	2.32143	1.21502	up
pmb0490	C13H18N2O2	p-Coumaroylputrescine	Alkaloids	Phenolamine	34136-53-3	2	4577600	16844000	14896000	636020	39871	104660	1.13267	0.0892134	0.148689	0.0214924	-5.54003	down
Lmlp003161	C14H20N2O3	N-Feruloylputrescine	Alkaloids	Phenolamine	501-13-3	2	1695800	4769400	3618700	118480	32829	37280	1.1915	0.066451	0.132902	0.018702	-5.74066	down
pmp001016	C27H43NO	Shinonomenine	Alkaloids	Steroid alkaloids	70598-84-4	2	22531	35914	11009	9	9	9	1.21439	0.0846012	0.148689	0.000388747	-11.3289	down

## Sheet: Table S5
Table S5. Differentially accumulated alkaloid metabolites in regenerated bulbs of regenerated bulbs of F. hupehensis in the comparison of IM01_vs_IM03
Index	Formula	Compounds	Class I	Class II	CAS	Level	IM01-1	IM01-2	IM01-3	IM03-1	IM03-2	IM03-3	VIP	p_value	FDR	Fold_Change	Log2FC	Type
Lmgp000796	C8H7NO2	4-Hydroxymandelonitrile	Alkaloids	Phenolamine	13093-65-7	1	1183700	1945900	1991500	27569000	21479000	20963000	1.17125	0.00869286	0.0227483	13.6711	3.77306	up
HJKP000649	C8H9NO	N-benzylformamide	Alkaloids	Alkaloids	6343-54-0	2	96552	863430	224630	3612200	3072200	2643700	1.05	0.00198091	0.00734687	7.87439	2.97717	up
MWSslk198	C27H45NO2	Hupehenine	Alkaloids	Steroid alkaloids	98243-57-3	3	32097	30753	42372	270280	215420	191030	1.16721	0.0131576	0.0277001	6.43145	2.68514	up
pmp000134	C27H37NO3	Ussuriedine	Alkaloids	Steroid alkaloids	125201-07-2	3	1783.4	3778.8	2145	17781	13936	14966	1.14907	0.00198456	0.00734687	6.05706	2.59862	up
pmp000138	C28H43NO3	Puqienine E	Alkaloids	Steroid alkaloids	-	1	10171	2856.7	2803	16602	33445	28082	1.06675	0.0347596	0.0604515	4.93528	2.30313	up
pmp000145	C27H45NO5	Pingbeimine A	Alkaloids	Steroid alkaloids	82841-67-6	2	9332.9	8022.4	18026	60233	54649	58697	1.12924	0.00092204	0.00595372	4.90595	2.29453	up
Amxp04671	C27H45NO3	Peimine	Alkaloids	Steroid alkaloids	23496-41-5	1	5598300	11004000	7837200	32072000	33723000	37806000	1.14978	0.000351431	0.00351431	4.23908	2.08375	up
pmp001022	C27H45NO2	Tortifoline	Alkaloids	Steroid alkaloids	125354-97-4	3	124760	258400	141540	651810	820800	740620	1.14185	0.0010419	0.00595372	4.21809	2.07659	up
pmp001027	C27H45NO3	Delafrine	Alkaloids	Steroid alkaloids	119766-89-1	1	248640	475810	353800	1290800	1543000	1543700	1.15088	0.000670089	0.00536071	4.05982	2.02142	up
MWSmce620	C27H39NO3	Jervine	Alkaloids	Steroid alkaloids	469-59-0	3	2284.4	4838.1	1851.6	15648	8578.9	12019	1.07265	0.0308328	0.0560596	4.03895	2.01398	up
pmp000139	C28H45NO3	Puqienine B	Alkaloids	Steroid alkaloids	-	2	11354	13930	12430	43252	47229	44960	1.186	6.32137e-05	0.00126427	3.59127	1.84449	up
MWSmce602	C27H43NO3	Peiminine	Alkaloids	Steroid alkaloids	18059-10-4	2	622570	1249600	730560	2924600	3268900	3053100	1.13575	0.00202039	0.00734687	3.55265	1.8289	up
pmp001287	C8H9N	N-Benzylmethylene isomethylamine	Alkaloids	Alkaloids	-	1	4178200	7028800	5252600	20460000	18015000	18414000	1.15114	0.000291648	0.00351431	3.45628	1.78922	up
pmp000132	C26H41NO3	Pingbeinone	Alkaloids	Steroid alkaloids	125292-91-3	3	28451	35504	34216	110510	105090	107350	1.17883	2.17161e-05	0.000868645	3.28967	1.71794	up
pmp001020	C27H43NO2	Korseveridine	Alkaloids	Steroid alkaloids	20072-14-4	2	1861500	3105900	1853100	6389700	6467300	6377700	1.13669	0.009713	0.0227483	2.82013	1.49576	up
pmp000140	C27H43NO4	Verticinone N-oxide	Alkaloids	Steroid alkaloids	-	2	1027500	1429100	945860	2527700	2846500	2706300	1.14961	0.00196857	0.00734687	2.3749	1.24787	up
pmp001028	C27H45NO3	Korseveramine	Alkaloids	Steroid alkaloids	36506-67-9	1	2820800	4986600	2753700	6320300	8257400	7427300	1.06098	0.0165797	0.0331594	2.08359	1.05907	up
pmp001018	C27H43NO2	Puqiedinone	Alkaloids	Steroid alkaloids	96997-98-7	2	646290	867920	551830	1366800	1506400	1364300	1.1252	0.0065964	0.0207342	2.05103	1.03635	up
MWStz099	C27H41NO3	Peimisine	Alkaloids	Steroid alkaloids	19773-24-1	3	145700	322740	207480	124980	46840	54370	1.0167	0.0836033	0.128014	0.33464	-1.57932	down
Lmlp003161	C14H20N2O3	N-Feruloylputrescine	Alkaloids	Phenolamine	501-13-3	2	1695800	4769400	3618700	23862	3900.8	5664.5	1.17628	0.064734	0.10789	0.00331492	-8.23681	down
pmb0490	C13H18N2O2	p-Coumaroylputrescine	Alkaloids	Phenolamine	34136-53-3	2	4577600	16844000	14896000	14652	16312	8931.5	1.18199	0.0864098	0.128014	0.00109852	-9.83023	down
pmp001016	C27H43NO	Shinonomenine	Alkaloids	Steroid alkaloids	70598-84-4	2	22531	35914	11009	9	9	9	1.18307	0.0846012	0.128014	0.000388747	-11.3289	down

## Sheet: Table S6
Table S6. Differentially accumulated alkaloid metabolites in regenerated bulbs of regenerated bulbs of F. hupehensis in the comparison of IM02_vs_IM03
Index	Formula	Compounds	Class I	Class II	CAS	Level	IM02-1	IM02-2	IM02-3	IM03-1	IM03-2	IM03-3	VIP	p_value	FDR	Fold_Change	Log2FC	Type
pmb1096	C8H7N	Indole	Alkaloids	Plumerane	120-72-9	1	46647	47933	52522	195820	139600	140670	1.51242	0.026565	0.172673	3.23646	1.69442	up
HJKP000649	C8H9NO	N-benzylformamide	Alkaloids	Alkaloids	6343-54-0	2	845250	937600	926970	3612200	3072200	2643700	1.52477	0.0149654	0.145912	3.44233	1.78339	up
Lmgp000796	C8H7NO2	4-Hydroxymandelonitrile	Alkaloids	Phenolamine	13093-65-7	1	4060800	3581900	4245600	27569000	21479000	20963000	1.53376	0.0112466	0.145912	5.88907	2.55804	up
pme2244	C11H11NO2	3-Indolepropionic acid	Alkaloids	Plumerane	830-96-6	2	9	1805	4656.1	18261	13356	12458	1.0279	0.00638048	0.145912	6.8121	2.7681	up
Zmbp002538	C11H12N2O2	1-Methoxy-indole-3-acetamide	Alkaloids	Plumerane	-	1	113780	140110	175610	1158900	843900	747770	1.51403	0.0229023	0.172673	6.40412	2.679	up
pmb0490	C13H18N2O2	p-Coumaroylputrescine	Alkaloids	Phenolamine	34136-53-3	2	636020	39871	104660	14652	16312	8931.5	1.25301	0.321181	0.501042	0.051112	-4.29019	down
Lmlp003161	C14H20N2O3	N-Feruloylputrescine	Alkaloids	Phenolamine	501-13-3	2	118480	32829	37280	23862	3900.8	5664.5	1.24017	0.199731	0.361047	0.177249	-2.49615	down
MWStz099	C27H41NO3	Peimisine	Alkaloids	Steroid alkaloids	19773-24-1	3	98566	155100	225840	124980	46840	54370	1.10794	0.14007	0.361047	0.471715	-1.08401	down

## Sheet: Table S7
Table S7 Overview of the RNA-Seq data
Sample	Raw Reads	Clean Reads	Clean Base(G)	Error Rate(%)	Q20(%)	Q30(%)	GC Content(%)
IM01-1	47543402	43451780	6.52	0.03	97.07	92.11	51.03
IM01-2	47678452	43509480	6.53	0.03	97.29	92.55	51.53
IM01-3	46889772	42951328	6.44	0.03	97.19	92.34	51.35
Subtotal/average	47370542	43304196	6.5	0.03	97.18	92.33	51.3
IM02-1	48355062	46660944	7	0.03	97.17	92.24	50.03
IM02-2	46249252	42905722	6.44	0.03	97.25	92.41	50.71
IM02-3	47361118	44050990	6.61	0.03	97.24	92.39	50.24
Subtotal/average	4.73218e+07	4.45392e+07	6.68	0.03	97.22	92.35	50.33
IM03-1	48768620	47164066	7.07	0.03	97.21	92.4	50.61
IM03-2	45843332	44190966	6.63	0.03	97.23	92.42	50.66
IM03-3	48453342	46263718	6.94	0.03	97.22	92.42	50.81
Subtotal/average	4.76884e+07	4.58729e+07	6.88	0.03	97.22	92.41	50.69

## Sheet: Table S8
Table S8 Summary of the RNA-Seq data from the Trinity de novo assembly in F. hupehensis bulbs
Type	Number	Mean Length(bp)	N50	N90	Total length(bp)
Transcript	103545	839	1336	331	86895204
Unigene	90032	928	1395	390	83534959

## Sheet: Table S9
Table S9 Genes selected for qRT-PCR validation
ID	Gene name	Swissprot
Cluster-18811.30043	/	/
Cluster-18811.34041	CYP 72A2	C74A2_ORYSJ RecName: Full=Allene oxide synthase 2; EC=4.2.1.92; AltName: Full=Cytochrome P450 74A2; AltName: Full=Hydroperoxide dehydrase 2;
Cluster-18811.32441	YY1	YY1_ARATH RecName: Full=Zinc finger transcription factor YY1 {ECO:0000303|PubMed:22508367}; AltName: Full=Protein YIN YANG 1 {ECO:0000303|PubMed:22508367}; Short=AtYY1 {ECO:0000303|PubMed:22508367};
Cluster-18811.39427	HFB2C	HFB2C_ORYSJ RecName: Full=Heat stress transcription factor B-2c; AltName: Full=Heat stress transcription factor 24; Short=OsHsf-24;
Cluster-18811.29888	NAC83	NAC83_ARATH RecName: Full=NAC domain-containing protein 83 {ECO:0000303|PubMed:15029955}; Short=ANAC083 {ECO:0000303|PubMed:15029955}; AltName: Full=Protein VND-INTERACTING 2 {ECO:0000303|PubMed:20388856};
Cluster-18811.30803	ADF	Actin-depolymerizing factor; Short=ADF;
Cluster-18811.31356	IF4A1	IF4A1_ORYSJ RecName: Full=Eukaryotic initiation factor 4A-1; Short=eIF-4A-1; EC=3.6.4.13; AltName: Full=ATP-dependent RNA helicase eIF4A-1; AltName: Full=DEAD-box ATP-dependent RNA helicase 4;
Cluster-18811.31521	CYP19-2	CP19B_ARATH RecName: Full=Peptidyl-prolyl cis-trans isomerase CYP19-2; Short=PPIase CYP19-2; EC=5.2.1.8; AltName: Full=Cyclophilin of 19 kDa 2; Short=Cyclophilin-2; AltName: Full=Rotamase cyclophilin-6;
Cluster-18811.31650	UDPGP	UGPA_MUSAC RecName: Full=UTP--glucose-1-phosphate uridylyltransferase; EC=2.7.7.9; AltName: Full=UDP-glucose pyrophosphorylase; Short=UDPGP; Short=UGPase;
Cluster-18811.31798	RL31	RL31_PERFR RecName: Full=60S ribosomal protein L31;

## Sheet: Table S10
Table S10 The raw data of qRT-PCR and RNA-Seq
		qRT-PCR		RNA-Seq
Gene ID	stage	CT	2^-△△CT	FPKM
Cluster-18811.30043	IM01-1	19.9464	0.924377	1690.72
	IM01-2	19.7825	1.03559	655.42
	IM01-3	19.7699	1.04463	1405.5
	Average	19.8329	1.00153	1250.55
	IM02-1	25.3751	0.0746129	200.31
	IM02-2	25.4265	0.0720013	144.19
	IM02-3	25.3957	0.0735542	149.44
	Average	25.3991	0.0733895	164.647
	IM03-1	24.1387	0.189271	405.59
	IM03-2	24.0215	0.20529	469.47
	IM03-3	24.0297	0.204136	264.1
	Average	24.0633	0.199566	379.72
Cluster-18811.34041	IM01-1	18.5339	1.09613	272
	IM01-2	18.6994	0.97737	298.96
	IM01-3	18.7657	0.933423	280.43
	Average	18.6663	1.00231	283.797
	IM02-1	21.9137	0.366112	108.59
	IM02-2	21.8883	0.372623	74.68
	IM02-3	21.8678	0.377941	125.37
	Average	21.8899	0.372225	102.88
	IM03-1	23.8584	0.1024	17.79
	IM03-2	23.822	0.105014	15.2
	IM03-3	23.7791	0.108188	23.34
	Average	23.8198	0.105201	18.7767
Cluster-18811.32441	IM01-1	22.1887	1.1122	28.4
	IM01-2	22.4154	0.950478	50.25
	IM01-3	22.4223	0.945969	28.11
	Average	22.3421	1.00288	35.5867
	IM02-1	21.8182	4.99903	208.12
	IM02-2	21.6868	5.47591	183.97
	IM02-3	21.7428	5.26718	147.43
	Average	21.7493	5.24737	179.84
	IM03-1	21.521	6.61393	249.54
	IM03-2	21.6971	5.8537	226.31
	IM03-3	21.871	5.18903	244.5
	Average	21.6964	5.88555	240.117
Cluster-18811.39427	IM01-1	23.6974	1.02648	24.32
	IM01-2	23.8091	0.949977	27.43
	IM01-3	23.6988	1.0255	17.34
	Average	23.7351	1.00065	23.03
	IM02-1	24.3975	2.19677	46.57
	IM02-2	24.2391	2.4516	56.67
	IM02-3	24.1521	2.60397	64.32
	Average	24.2629	2.41745	55.8533
	IM03-1	22.8936	6.70788	156.72
	IM03-2	22.9526	6.43888	178.35
	IM03-3	22.8691	6.82296	152.81
	Average	22.9051	6.65657	162.627
Cluster-18811.29888	IM01-1	19.4015	1.00937	233.75
	IM01-2	19.448	0.977392	173.22
	IM01-3	19.3955	1.01363	263.95
	Average	19.415	1.00013	223.64
	IM02-1	21.8985	0.621668	191.78
	IM02-2	21.8803	0.629567	190.91
	IM02-3	21.9165	0.613975	131.8
	Average	21.8984	0.621737	171.497
	IM03-1	22.8504	0.346025	89.29
	IM03-2	22.8005	0.358209	74.2
	IM03-3	22.8156	0.354461	96.28
	Average	22.8222	0.352898	86.59
Cluster-18811.30803	IM01-1	18.8584	0.93864	213.48
	IM01-2	18.7753	0.994314	196.85
	IM01-3	18.6675	1.07146	248.23
	Average	18.7671	1.00147	219.52
	IM02-1	19.6817	1.84433	743.19
	IM02-2	19.673	1.85554	703.96
	IM02-3	19.6753	1.85252	804.16
	Average	19.6767	1.85079	750.437
	IM03-1	19.1899	2.79249	878.23
	IM03-2	19.1888	2.79447	923.31
	IM03-3	19.2277	2.72027	840.25
	Average	19.2021	2.76908	880.597
Cluster-18811.31356	IM01-1	19.8597	1.00497	269.07
	IM01-2	19.8696	0.998078	353.4
	IM01-3	19.8712	0.996971	175.54
	Average	19.8669	1.00001	266.003
	IM02-1	21.4265	1.17945	397.99
	IM02-2	21.414	1.18972	628.27
	IM02-3	21.4688	1.14532	449.47
	Average	21.4364	1.1715	491.91
	IM03-1	20.5552	2.32301	1032.97
	IM03-2	20.4913	2.42818	876.65
	IM03-3	20.4715	2.46182	886.3
	Average	20.506	2.40434	931.973
Cluster-18811.31521	IM01-1	19.8923	0.9506	599.16
	IM01-2	19.8318	0.99128	525.41
	IM01-3	19.7335	1.06122	574.91
	Average	19.8192	1.00103	566.493
	IM02-1	19.2483	5.16425	4381.34
	IM02-2	19.1523	5.51974	2719.16
	IM02-3	19.313	4.93779	2324.91
	Average	19.2379	5.20726	3141.8
	IM03-1	19.9486	3.42218	1926.57
	IM03-2	19.8833	3.58067	2370.2
	IM03-3	19.9003	3.53873	2378.88
	Average	19.9107	3.51386	2225.22
Cluster-18811.31650	IM01-1	16.8357	1.0205	1071.3
	IM01-2	16.8808	0.989068	474.92
	IM01-3	16.8783	0.990745	1347.64
	Average	16.8649	1.0001	964.62
	IM02-1	20.1702	0.351719	410.2
	IM02-2	20.1248	0.362962	432.96
	IM02-3	20.2027	0.343876	438.67
	Average	20.1659	0.352852	427.277
	IM03-1	20.3666	0.330487	270.87
	IM03-2	20.4121	0.320233	387.74
	IM03-3	20.3939	0.324288	346.43
	Average	20.3909	0.325003	335.013
Cluster-18811.31798	IM01-1	19.9392	1.01961	588.65
	IM01-2	20.0145	0.967728	418.27
	IM01-3	19.9479	1.01347	488.56
	Average	19.9672	1.00027	498.493
	IM02-1	22.8913	0.458065	419.29
	IM02-2	22.9134	0.451109	195.86
	IM02-3	22.8994	0.455509	369.11
	Average	22.9014	0.454894	328.087
	IM03-1	23.6268	0.296222	171.26
	IM03-2	23.6318	0.295189	178.74
	IM03-3	23.5152	0.320038	216.57
	Average	23.5913	0.303816	188.857

[truncated: 6 more sheets: Table S11, Table S12, Table S13, Table S14, Table S15, Table S16]
